# Supplementary material for: Mapping the Genomic Regions Controlling Germination Rate and Early Seedling Growth Parameters in Rice
Source: Genes (Basel). 2023 Apr 12;14(4):902. doi: 10.3390/genes14040902 (PMC10138111; doi:10.3390/genes14040902)
Supplement: Supplementary file 1 [file genes-14-00902-s001.zip]

Archive with 1 entries (1 files):
- genes-2206484-supplementary.pdf
